# Supplementary material for: Efficient Cytotoxicity of Recombinant Azurin in Escherichia coli Nissle 1917-Derived Minicells against Colon Cancer Cells
Source: Bioengineering (Basel). 2023 Oct 13;10(10):1188. doi: 10.3390/bioengineering10101188 (PMC10603951; doi:10.3390/bioengineering10101188)
Supplement: Supplementary file 1 [file bioengineering-10-01188-s001.zip]

Archive with 1 entries (1 files):
- bioengineering-2445693-supplementary.pdf
